# Supplementary material for: Paroxysmal eruptions tracked by variations of helium isotopes: inferences from Piton de la Fournaise (La Réunion island)
Source: Sci Rep. 2020 Jun 17;10:9809. doi: 10.1038/s41598-020-66260-x (PMC7300000; doi:10.1038/s41598-020-66260-x)
Supplement: Supplementary file 2 — Supplementary Information2. [file 41598_2020_66260_MOESM2_ESM.xlsx]

## Sheet: Sheet1
Sample Description								Sr-isotopes	Noble gases composition and isotopes
Place	Site	Type	Eruption	Name	Mineral	Weight (g)	N° analysis	87Sr/86Sr	[4He] mol/g	𝛔replicates	[3He] mol/g	𝛔replicates	[40Ar] mol/g	𝛔replicates	[36Ar] mol/g	𝛔replicates	[40Ar*] mol/g	𝛔replicates	[20Ne] mol/g	𝛔replicates	[CO2] mol/g	𝛔replicates	[TGC] mol/g	𝛔replicates	He/Ar*	𝛔replicates	He/CO2	𝛔replicates	Rc/Ra	𝛔error	𝛔replicates	40Ar/36Ar	𝛔error
La Réunion (Piton de la Fournaise) - This study
PdF	Peripheral	Cumulates	Chisny	ILR84-4	Ol	0.12087	1		2.89282e-11		5.1851e-16		2.71111e-11		2.32329e-14		2.02457e-11		4.85456e-14		7.8071e-07		7.8144e-07		1.42885		3.70191e-05		12.8093	0.10369		1166.92	0.719993
PdF	Peripheral	Cumulates	Chisny	DUNCHI-1	Ol	2.99309	4		2.17953e-11	2.42268e-12	3.62987e-16	3.55487e-17	1.7704e-11	2.37223e-12	2.03009e-14	1.09601e-14	1.17051e-11	1.72859e-12	1.12435e-14	5.05596e-15	3.95129e-08	3.65252e-09	4.01505e-08	3.36559e-09	1.87591	0.193475	0.000545567	7.06675e-05	11.915	0.111748	0.369239	1055.39	1.29892
PdF	Peripheral	Cumulates	Chisny	DUNCHI-2	Ol	2.10896	2		8.11506e-12	4.98398e-12	1.44759e-16	8.68508e-17	2.26805e-11	2.61554e-12	3.86782e-14	5.58796e-15	1.12511e-11	9.64297e-13	2.2366e-14	2.79846e-15	1.37754e-08	7.31781e-10	1.49901e-08	9.07267e-10	0.704876	0.382565	0.000532276	0.00030027	12.8227	0.187019	0.229525	587.637	1.39711
PdF	Peripheral	Cumulates	Chisny	DUNCHI-3	Ol	2.04536	2		6.52323e-12	8.99745e-13	1.15208e-16	1.79299e-17	1.01959e-11	1.35398e-12	1.44069e-14	9.06774e-16	5.93869e-12	1.08603e-12	7.98422e-15	1.10399e-15	3.38859e-08	7.30533e-09	3.43383e-08	7.33381e-09	1.10302	0.050208	0.00019154	1.47058e-05	12.6043	0.159619	0.22424	706.154	3.74544
PdF	Peripheral	Cumulates	Pas des Sables	PDS	Ol	2.22963	2		7.38378e-12	1.11187e-12	1.3232e-16	1.90228e-17	6.10837e-11	1.14675e-11	1.88878e-13	3.45338e-14	5.27027e-12	1.26276e-12	1.0664e-13	1.85325e-14	1.76031e-07	2.53993e-08	1.81963e-07	2.64838e-08	1.41641	0.128401	4.05635e-05	2.06604e-07	12.8626	0.129765	0.0873797	323.256	0.232259
PdF	Peripheral	Cumulates	Chisny	WERCHI-1	Ol	0.22071	1		6.2321e-12		1.07927e-16		6.45442e-12		4.9038e-15		5.00534e-12		1.81494e-15		5.69245e-08		5.70785e-08		1.24509		0.000109185		12.371	0.114798		1316.21	1.92561
PdF	Peripheral	Cumulates	Chisny	WERCHI-1	Px	1.89117	3	0.7042	6.53752e-12	3.73005e-12	1.10107e-16	6.07459e-17	6.18374e-12	3.0853e-12	7.49692e-15	6.2216e-15	3.9684e-12	3.10804e-12	3.43963e-15	3.77674e-15	4.88034e-08	4.47706e-08	4.90393e-08	4.47818e-08	1.82967	0.744944	0.000459155	0.00057898	12.2167	0.111802	0.495579	1154.7	9.50353
PdF	Peripheral	Cumulates	Chisny	WERCHI-2	Px	2.14921	2		5.00421e-12	5.64054e-13	9.14846e-17	1.18231e-17	2.9324e-11	1.52125e-11	5.1303e-14	2.99847e-15	4.03364e-12		5.05427e-14	2.13532e-15	3.26036e-08	1.82544e-11	3.42147e-08	1.1242e-10	1.14174		0.000146233	1.60052e-05	13.0859	0.128915	0.214974	377.513	0.717275
PdF	Peripheral	Cumulates	Chisny	GABBC-1	Ol	0.57132	2		1.02654e-12	5.46947e-13	2.02932e-17	1.00524e-17	3.72315e-13	1.68399e-13	1.87267e-15	1.37053e-15	3.72315e-13	2.36592e-13	7.67576e-16		1.06921e-09	5.26861e-10	1.12802e-09	5.69902e-10	2.86987	0.354646	0.00118358	0.00108285	13.8511	0.140248		630.175	2.7044
PdF	Peripheral	Pyroclasts	Piton de Caille	PDC-1	Ol	0.91842	1	0.704104	7.10525e-12		1.37609e-16		1.62919e-11		3.59218e-14		5.67702e-12		1.40876e-14		9.98427e-08		1.00971e-07		1.25158		7.03694e-05		13.842	0.128035		453.538	1.16378
PdF	Peripheral	Pyroclasts	Piton de Caille	PDC-2	Ol	9.26396	9		3.98e-12	1.7861e-12	7.2196e-17	3.05092e-17	4.19991e-12	2.12177e-12	7.53767e-15	7.25069e-15	1.97253e-12	1.15408e-12	1.86174e-14	4.31934e-14	3.2451e-08	3.73329e-08	3.26877e-08	3.72446e-08	2.37671	1.11343	0.000181719	7.01915e-05	13.0762	0.224491	0.274099	1325.27	2.02913
PdF	Peripheral	Pyroclasts	Trous Blancs	TB	Ol	0.74581	2	0.70426	4.94777e-12	1.97651e-13	9.30336e-17	3.53588e-18	7.57356e-12	7.28271e-12	1.71513e-14	2.32737e-14	2.50536e-12	4.05325e-13	1.10684e-14	9.64934e-15	2.8312e-08	5.22999e-09	2.88506e-08	4.4991e-09	1.9946	0.243801	0.000174148	3.40082e-05	13.4402	0.11551	0.0185693	1934.99	4.78427
PdF	Central	Cumulates	April 2007	CUM1	Ol	1.16368	2		3.29289e-13	1.27178e-13	6.23991e-18	2.39411e-18	5.8679e-13	3.46965e-13	1.55403e-15	9.91145e-16	1.27574e-13	5.40813e-14	4.75443e-16	4.01757e-16	9.97036e-10	4.71908e-10	1.04584e-09	5.03034e-10	2.60382	0.10692	0.00032297	3.37406e-05	13.548	0.165536	0.0342835	384.62	0.781741
PdF	Central	Cumulates	April 2007	CUM2	Ol	0.53854	1	0.704166	5.85157e-13		1.25001e-17		1.01789e-12		2.99976e-15		1.31462e-13		1.80526e-15		9.06387e-10		1.00059e-09		4.45115		0.00058481		15.2728	0.160744		339.324	0.293855
PdF	Central	Cumulates	April 2007	CUM3	Ol	0.84615	1		7.45045e-13		1.35866e-17		8.05607e-13		1.85388e-15		2.57785e-13		1.6995e-15		2.4278e-09		2.48602e-09		2.89018		0.000299694		13.0346	0.129325		434.551	0.521027
PdF	Central	Cumulates	April 2007	DUN-25M	Ol	2.25188	3		6.92135e-12	1.97926e-12	1.20632e-16	3.42933e-17	8.66803e-12	1.47165e-12	3.69866e-15	1.62142e-15	7.57507e-12	1.83074e-12	2.8979e-15	1.28762e-15	3.78386e-07	1.41895e-07	3.78502e-07	1.41859e-07	0.90584	0.0492115	1.88373e-05	2.2333e-06	12.4556	0.0997802	0.172586	2808.05	3.09541
PdF	Central	Cumulates	April 2007	DUN-700M	Ol	0.69033	2		5.85209e-13	1.29622e-13	1.16314e-17	2.54951e-18	1.35288e-11	8.89267e-12	4.48941e-14	2.95514e-14	2.62614e-13	1.60216e-13	1.22341e-14	7.07353e-15	1.34943e-09	1.00898e-09	2.75931e-09	8.09316e-11	2.92292	2.27681	0.000211488	4.07734e-05	14.2993	0.162858	0.108338	301.468	0.146966
PdF	Central	Pyroclasts	Oceanite -Bell	REU 160908-10	Ol	1.23668	1	0.704228	5.27725e-13		9.97308e-18		9.70103e-13		2.80407e-15		1.415e-13		7.3472e-15		1.20457e-09		1.29263e-09		3.72951		0.000408258		13.5556	0.133116		345.962	0.315864
PdF	Central	Pyroclasts	SE 1800	REU 160714	Ol	0.67508	1	0.70421	6.71631e-13		1.26337e-17		4.36023e-13		7.34192e-16		2.19069e-13		7.31164e-16		1.19744e-09		1.2205e-09		3.06584		0.000550294		13.4404	0.180613		593.881	1.97525
PdF	Central	Pyroclasts	November 2002	REU 0212-031 (December)	Ol	4.0935	4	0.704185	5.87126e-13	1.67292e-13	1.04994e-17	2.99294e-18	5.39546e-12	1.30489e-12	1.70847e-14	4.21177e-15	3.46941e-13	6.81211e-14	9.12037e-15	1.69228e-15	3.1004e-09	1.21236e-09	3.63694e-09	1.14811e-09	1.8042	0.826836	0.000179764	9.10277e-05	12.8393	0.180328	0.0414993	316.151	0.16071
PdF	Central	Pyroclasts	February 2005	REU 0502-221	Ol	1.5281	2	0.704181	9.76775e-13	1.37771e-13	1.70964e-17	2.45579e-18	1.86092e-12	1.71684e-12	5.62346e-15	5.74627e-15	1.99185e-13	1.8819e-14	2.85773e-15	2.04079e-15	7.86502e-10	9.43868e-11	9.63103e-10	2.74845e-10	4.89303	0.229384	0.00103597	0.000152589	12.5103	0.241131	0.0391713	366.035	0.165814
PdF	Central	Pyroclasts	February 2005	REU 502-263	Ol	4.23003	4	0.704182	6.1755e-13	1.35064e-13	1.11511e-17	2.98206e-18	3.29498e-12	5.8653e-13	9.88487e-15	1.82191e-15	3.73996e-13	1.59722e-13	6.47174e-15	1.81735e-15	2.1019e-09	5.98786e-10	2.41233e-09	5.95602e-10	1.87895	0.901373	0.000260637	5.66093e-05	13.1254	0.207253	0.0515118	333.87	0.146319
PdF	Central	Pyroclasts	April 2007	REU 091110-DD-CM13	Ol	1.73666	2	0.704186	5.99969e-13	3.02125e-13	1.19925e-17	6.17322e-18	4.60666e-12	3.86831e-12	1.48629e-14	1.36413e-14	2.14674e-13	1.62677e-13	1.99207e-14	1.51796e-14	1.85865e-09	7.65146e-10	2.32541e-09	1.19354e-09	3.17242	0.996651	0.000335544	0.000302145	14.4292	0.140361	0.027226	329.131	0.143666
PdF	Central	Cumulates	April 2007	CM14	Ol	2.83949	5		4.31307e-13	1.46324e-13	7.93675e-18	2.41779e-18	5.82674e-13	1.40193e-13	1.60665e-15	3.75453e-16	1.07909e-13	4.21098e-14	3.01415e-14	6.06172e-14	8.73575e-10	6.1306e-10	2.57336e-09	3.36817e-09	4.2042	1.50043	0.000331341	0.000199436	13.4957	0.17631	0.585864	362.588	1.75625
PdF	Central	Pyroclasts	April 2007	REU 0704-51	Ol	0.23146	2	0.70412	5.71863e-13	4.00823e-13	1.17999e-17	7.52079e-18	3.63014e-13		8.89092e-16		1.00287e-13		1.02515e-14	1.21213e-14	1.14151e-09	2.83284e-10	1.16824e-09	2.84981e-10	8.52838		0.00046139	0.000230549	14.3044	0.192223		408.297	4.19485
PdF	Central	Pyroclasts	April 2007	REU 0704-52	Ol	0.71693	1		7.154e-13		1.4129e-17		2.28755e-12		7.10335e-15		1.8851e-13		1.98568e-15		2.14523e-09		2.36831e-09		3.79504		0.000302072		14.1188	0.150911		322.038	0.117222
PdF	Central	Pyroclasts	April 2007	REU 0704-251	Ol	3.30034	4	0.704223	4.66933e-13	1.1164e-13	8.3001e-18	1.73179e-18	8.37054e-13	3.65559e-13	2.38793e-15	1.20568e-15	1.31421e-13	1.90383e-14	2.32395e-15	7.86492e-16	1.15396e-09	3.60942e-10	1.22895e-09	3.30592e-10	3.61582	1.03026	0.000411294	0.000175809	13.9712	0.193144	0.143097	358.689	0.449706
PdF	Central	Pyroclasts	August 2015	REU 151007-2 (October)	Ol	0.70106	1	0.70416	9.15093e-13		1.72174e-17		1.2359e-12		3.39407e-15		2.32955e-13		1.86133e-15		5.07486e-10		6.14075e-10		3.92819		0.0014902		13.4474	0.143826		364.136	0.243607
PdF	Central	Pyroclasts	August 2015	REU 151016-1 (October)	Ol	0.74507	1	0.704158	4.33542e-13		8.51682e-18		9.96669e-13		2.98123e-15		1.15714e-13		4.93753e-15		1.29464e-09		1.38827e-09		3.74665		0.00031229		14.0804	0.14076		334.314	0.348355
PdF	Central	Pyroclasts	August 2015	REU 151026-1 (October)	Ol	0.65168	2	0.704165	3.2405e-13	1.32186e-13	6.49244e-18	2.74049e-18	2.74743e-13	2.31778e-14	6.24863e-16	4.30946e-17	9.00956e-14	1.04434e-14	3.51845e-16	9.91849e-17	1.03669e-09	8.86576e-10	1.05632e-09	8.8793e-10	3.53545	1.05736	0.000393037	0.000205244	14.2711	0.211986	0.218018	439.451	3.72654
PdF	Central	Pyroclasts	August 2015	REU151031-2 (October)	Ol	0.62146	2	0.704202	5.93691e-13	1.972e-13	1.15109e-17	3.61896e-18	3.40849e-13	1.58273e-13	8.42721e-16	5.72962e-16	9.18246e-14	1.10377e-14	1.53311e-16		7.05235e-10	5.06966e-10	7.317e-10	5.2496e-10	6.38253	1.38037	0.00122277	0.00114679	13.709	0.138191		443.008	3.58504
La Réunion (Piton de la Fournaise) - Published data
PdF	Peripheral	Picrite	Tampon	F6		Graham et al., 1990		0.70415	1.57143e-13		2.8974e-18																		13.3173
PdF	Peripheral	Picrite	Tampon	F8		Graham et al., 1990		0.70422	3.73661e-13		6.68554e-18																		12.8509
PdF	Peripheral	Basalt	Nez de Bœuf	R1		Graham et al., 1990		0.70406	7.05357e-14		1.27091e-18																		13.4006
PdF	Peripheral	Basalt	Nez de Bœuf	RR11		Graham et al., 1990		0.70425	1.4375e-12		2.55587e-17																		12.7157
PdF	Peripheral	Basalt	Piton Hyacinthe	F15		Graham et al., 1990			5e-13		9.135e-18																		13.1039
PdF	Peripheral	Basalt	Piton Hyacinthe	F17		Graham et al., 1990		0.70425	2.08929e-12		3.85222e-17																		13.1868
PdF	Peripheral	Basalt	Piton Hyacinthe	F19		Graham et al., 1990		0.70425	4.05357e-13		7.16752e-18																		12.7411
PdF	Peripheral	Basalt	Piton Chisny	F23		Graham et al., 1990		0.70426	3.48214e-12		6.3765e-17																		13.0903
PdF	Peripheral	Oceanite	Riv Est	RF94-0602		Hanyu et al., 2001			3.42857e-13		5.9904e-18				2.71875e-15		6.19331e-13		2.11161e-15						0.553593				12.5031			523.3
PdF	Peripheral	Oceanite	Pl. des Sables	RF95-2903		Hanyu et al., 2001			1.75e-13		3.087e-18				1.55804e-15		1.68112e-13		7.05357e-16						1.04097				12.6152			403.4
PdF	Peripheral	Oceanite	Pl. des Sables	RF95-35		Hanyu et al., 2001			6.20536e-13		1.10071e-17				1.43304e-15		3.10539e-13		1.61161e-15						1.99825				12.6799			512.2
PdF	Central	Picrite	E 1931	VP1931		Graham et al., 1990		0.70413	1.46429e-13		2.7962e-18																		13.8477
PdF	Central	Oceanite	E 1931	Re1931		Staudacher et al.,1986			1.15179e-12		2.01563e-17				2.10268e-15		1.61381e-12		3.75893e-15						0.713708				12.5122			1063
PdF	Central	Basalt	E 1943	GB1943		Graham et al., 1990		0.7041	3.15179e-13		5.69212e-18																		13.1051
PdF	Central	Basalt	E 1945	A1945		Graham et al., 1990		0.70413	3.63393e-13		6.53744e-18																		12.9229
PdF	Central	Basalt	E 1956	FI1956		Graham et al., 1990		0.70424	8.08036e-13		1.46158e-17																		12.9777
PdF	Central	Oceanite	E 1961	Re961		Staudacher et al.,1986			1.74107e-12		3.07125e-17				2.83929e-15		7.02723e-13		4.89286e-15						2.47761				12.6106			543
PdF	Central	Picrite	E 1961	GB1961		Graham et al., 1990		0.70421	1.6875e-13		3.02872e-18																		12.9505
PdF	Central	Basalt	E 1966	CO1966		Graham et al., 1990		0.70419	3.55357e-13		6.45258e-18																		13.0777
PdF	Central	Oceanite	E 1977	Re1977c		Staudacher et al.,1986			6.91964e-13		1.24e-17				2.5625e-15		3.80531e-13		4.55357e-15						1.81842				12.8253			444
PdF	Central	Basalt	HE SERZ	RA455		Graham et al., 1990		0.70416	1.37946e-12		2.51062e-17																		13.0226
PdF	Central	Basalt	HE 1708	RD1708		Graham et al., 1990		0.70424	1.86161e-13		3.48195e-18																		13.5835
PdF	Central	Basalt	HE 1776	PT1776		Graham et al., 1990		0.70419	1.74554e-13		3.09623e-18																		12.7783
PdF	Central	Basalt	HE 1800	TR1800		Graham et al., 1990		0.7041	4.18304e-13		7.54871e-18																		12.9712
PdF	Central	Picrite	HE 1977	SR1977		Graham et al., 1990		0.70424	2.41518e-13		4.328e-18																		12.8826
PdF	Central	Basalt	HE 1986	A1986-2		Graham et al., 1990		0.70423	5.89286e-13		1.04692e-17																		12.765
PdF	Central	Oceanite	E	RF94-04		Hanyu et al., 2001			6.51786e-13		1.23552e-17				7.5e-16				5.625e-16										13.5435			1630
PdF	Central	Oceanite	E	RF95-72		Hanyu et al., 2001			4.44196e-13		7.76722e-18				1.79018e-15				2.28571e-15										12.5093			468.6
PdF	Central	Oceanite	E	RF95-74		Hanyu et al., 2001			3.11161e-13		5.54986e-18				1.63839e-15				1.33036e-15										12.7564			442.1
PdF	Central	Oceanite	E	RF95-77		Hanyu et al., 2001			6.07143e-13		1.10245e-17				1.46875e-15				1.26786e-15										12.9781			427.5
PdF	Central	Oceanite	E	RF95-79		Hanyu et al., 2001			7.27679e-13		1.33151e-17				1.61161e-15		3.41983e-13		1.92857e-15						2.12782				13.0804			507.7
La Réunion (Piton des Neiges) - Published data
PdN		Oceanite	Cap Champagne	ReCapChb		Staudacher et al.,1986			3.95089e-13		7.41187e-18				8.70536e-16		1.5452e-13		2.97321e-15						2.55688				13.4304			473
PdN		Oceanite	Grande Chaloupe	RECb		Staudacher et al.,1986			2.79018e-13		4.33594e-18				4.95536e-15		3.69174e-13		1.28125e-15						0.755789				11.1152			370
PdN		Lava	Cilaos	RN94-03		Hanyu et al., 2001			3.35268e-13		5.64658e-18				1.10938e-14		4.18234e-13		1.04018e-15						0.801627				12.0412			333.2
PdN		Lava	Cilaos	RN94-0501		Hanyu et al., 2001			3.70536e-14		6.83712e-19				9.46429e-16		4.45768e-14		4e-16						0.83123				13.2229			342.6
PdN		Lava	Saint-Gilles	RN94-07		Hanyu et al., 2001			6.20536e-12		1.09115e-16				9.91071e-15		3.8513e-12		7.09821e-15						1.61124				12.5643			684.1
PdN		Lava	Saint-Gilles	RN94-0801		Hanyu et al., 2001			1.5e-13		2.8392e-18				1.625e-15		7.8325e-14		1.17857e-15						1.9151				13.5521			343.7
PdN		Lava	Saint-Denis	RN94-1103		Hanyu et al., 2001			2.50893e-13		4.50302e-18				1.9375e-15		2.54006e-13		5.53571e-16						0.987743				12.8285			426.6
PdN		Lava	Saint-Denis	RN94-13		Hanyu et al., 2001			2.10714e-13		3.9471e-18				1.58482e-15		1.99846e-13		5.71429e-16						1.05438				13.3909			421.6
PdN		Lava	Saint-Denis	RN95-1001		Hanyu et al., 2001			4.46429e-13		7.7e-18				8.4375e-16		5.17134e-13		4.40625e-16						0.863274				12.3236			908.4
PdN		Lava	Salazie	RN95-2301		Hanyu et al., 2001			4.36607e-13		7.75676e-18				4.59821e-15		2.61179e-13		1.81696e-15						1.67168				12.7059			352.3
PdN		Lava	Salazie	RN95-2701a		Hanyu et al., 2001			4.06696e-12		7.41896e-17				1.95536e-15		2.08343e-12		2.83036e-15						1.95205				13.0327			1361
PdN		Lava	Salazie	RN95-2701b		Hanyu et al., 2001			1.66071e-12		2.95508e-17				2.14286e-15		5.57143e-13		1.71429e-15						2.98077				12.7139			555.5
PdN		Lava	Mafate	RN95-28		Hanyu et al., 2001			8.57143e-14		1.4496e-18				2.83036e-15		2.17371e-13		5.89286e-16						0.394322				12.1049			372.3
PdN		Lava	Mafate	RN95-36		Hanyu et al., 2001			3.81696e-13		6.96291e-18				7.27679e-16		3.80576e-14		4.46429e-15						10.0294				13.076			347.8
PdN		Bloc pyroclastic	Saint-Gilles	RN95-37		Hanyu et al., 2001			8.34821e-14		1.46561e-18				1.38839e-15		1.30787e-13		1.69643e-15						0.638308				12.6169			389.7
PdN		Lava	Saint-Louis	RN95-40a		Hanyu et al., 2001			3.49107e-12		6.15825e-17				1.08482e-15		2.31338e-12		8.83929e-16						1.50908				12.601			2428
PdN		Lava	Saint-Louis	RN95-40b		Hanyu et al., 2001			1.09821e-12		1.92034e-17				4.55357e-16		9.75147e-13		1.26339e-16						1.1262				12.4904			2437
PdN		Lava	Saint-Leu	RN95-43		Hanyu et al., 2001			3.9375e-13		7.4529e-18				7.94643e-16		3.10864e-13		1.79464e-15						1.26663				13.5386			686.7
Indian Ocean - Published data
Rodrigues				RD95-01		Hanyu et al., 2001			8.97321e-14						2.91964e-15		4.70938e-13		1.58929e-15						0.190539							456.8
Rodrigues				RD95-02		Hanyu et al., 2001			5.80357e-14						9.33036e-16		8.13607e-14		1.02679e-15						0.713314				7.89034			382.7
Rodrigues				RD95-10		Hanyu et al., 2001			2.16071e-13						4.41071e-15		2.91548e-13		1.07143e-15						0.741117				7.9514			361.6
Mauritius		Lava	Older Series	MR94-0202		Hanyu et al., 2001			5.53571e-13						1.41964e-15		4.36114e-13		7.41071e-16						1.26933				11.5946			602.7
Mauritius		Lava	Older Series	MR94-06		Hanyu et al., 2001			5.80357e-15						1.15625e-15		3.30688e-14		6.16071e-16						0.1755							324.1
Mauritius		Lava	Older Series	MR95-02		Hanyu et al., 2001			1.64732e-12						8.34821e-15		8.66127e-12		1.92857e-15						0.190194				11.8141			1333
Mauritius		Lava	Older Series	MR95-03		Hanyu et al., 2001			3.29911e-13						3.74107e-15		5.43204e-13		1.16518e-15						0.607343				11.7424			440.7
Mauritius		Lava	Intermediate Series	MR95-2102		Hanyu et al., 2001			1.26339e-14						4.50893e-15		4.86513e-13		1.29018e-15						0.0259683							403.4
Mauritius		Lava	Intermediate Series	MR95-23		Hanyu et al., 2001			1.67411e-13						1.91161e-14		2.88462e-12		3.11607e-15						0.0580357				6.52436			446.4
Mauritius		Lava	Younger Series	MR94-0501		Hanyu et al., 2001			4.01786e-15						3.41518e-15		1.6369e-12		2.14732e-15						0.00245456							774.8
Mauritius		Lava	Younger Series	MR94-08		Hanyu et al., 2001			3.54464e-13						3.60268e-15		2.6876e-13		5.22321e-16						1.31889				11.7952			370.1
Mauritius		Lava	Younger Series	MR95-01		Hanyu et al., 2001			8.92857e-15						1.07143e-15		2.50821e-13		4.26786e-16						0.0355973							529.6
Mauritius		Lava	Younger Series	MR95-09		Hanyu et al., 2001			5.53571e-15						2.77232e-15		5.33117e-13		8.75e-16						0.0103837							487.8
Mauritius		Lava	Younger Series	MR95-10		Hanyu et al., 2001			4.86607e-14						4.55357e-15		1.18803e-12		3.00893e-15						0.0409593				8.54386			556.4
Mauritius		Lava	Younger Series	MR95-12		Hanyu et al., 2001			1.16071e-14						3.34821e-15		4.20201e-13		1.69643e-15						0.0276228							421
Mauritius		Lava	Younger Series	MR95-14		Hanyu et al., 2001			2.74554e-14						2.03125e-15		3.49781e-13		1.03571e-15						0.0784929				8.01755			467.7
Central Indian Ridge				ANTP 131-14		Mahoney et al., 1989		0.70273	4.77679e-13																				8.98026
Central Indian Ridge				CIRCE 87-4		Mahoney et al., 1989		0.70319	4.46429e-16																				7.34427
Central Indian Ridge				ANTP 93-25		Mahoney et al., 1989		0.70349	4.82143e-14																				7.87162
Central Indian Ridge				ANTP 89-44		Mahoney et al., 1989		0.70316	7.90179e-15																				8.35428
Central Indian Ridge				ANTP 97-22		Mahoney et al., 1989		0.70338	4.91071e-13																				8.96044
Central Indian Ridge				CIRCE 104-21		Mahoney et al., 1989		0.70312	2.58482e-13																				8.31056
Central Indian Ridge				CIRCE 107-10		Mahoney et al., 1989			1.02679e-14																				8.06584
Central Indian Ridge				KH93-3 DR3-A1		Nishio et al., 1999
Central Indian Ridge				KH93-3 DR1-F1		Nishio et al., 1999
