# Supplementary material for: Paroxysmal eruptions tracked by variations of helium isotopes: inferences from Piton de la Fournaise (La Réunion island)
Source: Sci Rep. 2020 Jun 17;10:9809. doi: 10.1038/s41598-020-66260-x (PMC7300000; doi:10.1038/s41598-020-66260-x)
Supplement: Supplementary file 3 — Supplementary Information3. [file 41598_2020_66260_MOESM3_ESM.xlsx]

## Sheet: Cilaos spring waters
Main						Major and Traces (μmol/mol)								Isotopy																Ratios
Site	Date	Location	Source	Sample	References	CO2	O2	N2	Ar	He	H2	CO	CH4	He (ppm)	Ne (ppm)	40Ar ppm	40Ar err	38Ar ppm	38Ar err	36Ar ppm	36Ar err	40Ar* ppm	Error +/-	40Ar atm	Error +/-	40/36 corr	Error +/-	38/36 corr	Error +/-	R/Ra	Rc/Ra	Error	He/Ne	He/CO2	He/Ar*
1 (Irénée)	1985-07-21	Cilaos	Irénée		Marty et al. (1993)	996000	90	4100	80	18	<1		30
	1985-07-21	Cilaos	Irénée		Marty et al. (1993)	997300	78	2550	81	16	<0,3		29
	1991-07-01	Cilaos	Irénée		Marty et al. (1993)	993000	122	6600	147	17	4		48																	12	12.1		34
	2016-10-06	Cilaos	Irénée	IRE20161006-1	This study	988000	179	3100		12	511		18	11.3883	0.0799433	69.3015	0.0302302	0.0380008	3.03771e-05	0.205449	9.3891e-05	8.59137	0.0302302	60.7101	0.0302302	345.809	0.292441	0.189503	0.000148579	13.0709	13.0979	0.0988972	142.455	1.21412e-05	1.32555
	2016-10-06	Cilaos	Irénée	IRE20161006-2	This study	978700	977	3600		12			19	11.0031	0.180586															12.9939	13.0568	0.0999708	60.93	1.22362e-05
	2017-04-12	Cilaos	Irénée	IRE170412-1	This study	983600	733	4300		12			20	10.6174	0.0561874	106.925	0.0109353	0.0633399	6.63609e-05	0.335727	8.62583e-05	7.7175	0.0109353	99.2073	0.0109353	320.242	0.0809637	0.189162	0.00020363	13.5507	13.5719	0.115878	188.963	1.21815e-05	1.37575
	2017-04-12	Cilaos	Irénée	IRE170412-2	This study	979500	1300	6200		12			18																					1.2218e-05
2 (Véronique)	1991-07-01	Cilaos	Véronique		Marty et al. (1993)	971000	216	27650	658	48	5		171																	12.6	12.7		57
	2016-10-06	Cilaos	Véronique	VER20161006-1	This study	935400	5500	47900		42		0.4	37	45.3445	0.865826	535.652	0.896277	0.332966	0.000668346	1.76127	0.00251213	15.1962	0.0254269	520.456	0.87085	304.065	0.106802	0.189208	0.000192051	13.304	13.3792	0.0996708	52.3714	4.4754e-05
	2016-10-06	Cilaos	Véronique	VER20161006-2	This study	909000	9800	63400		41		2.9	35	38.7293	0.990183															13.3232	13.4242	0.104543	39.1133	4.48357e-05
	2017-04-12	Cilaos	Véronique	VER170412-1	This study	905500	10100	74800		52		1.5	43	54.3626	1.41619	1209.9	0.09359	0.75564	0.000520008	3.99167	0.00094041	30.3595	0.00234842	1179.54	0.0912416	303.072	0.0762602	0.189376	0.000137031	13.9527	13.9767	0.118017	38.3866	5.7149e-05
	2017-04-12	Cilaos	Véronique	VER170412-2	This study	902000	10600	77100		53		4.8	45																					5.84656e-05
3 (Manès)	1991-07-01	Cilaos	Manès		Marty et al. (1993)	973500	336	25540	376	15	148		137																	12.7	12.7		77
	2016-10-06	Cilaos	Manès	MAN20161006-1	This study	969600	711	12800		32		2.5	32	32.798	0.21205	265.905	0.111715	0.158975	9.69766e-05	0.856841	0.000601555	12.7081	0.111715	253.197	0.111715	318.244	0.270795	0.189992	0.000119916	13.4061	13.4317	0.0896075	154.671	3.2985e-05
	2016-10-06	Cilaos	Manès	MAN20161006-2	This study	970600	456	12300		32			31	31.9515	0.302415	409.607	0.121754	0.24601	0.000234022	1.33832	0.000903742	14.1325	0.121754	395.474	0.121754	313.866	0.262238	0.18829	0.000103842	13.3911	13.4285	0.107352	105.655	3.29576e-05
	2017-04-12	Cilaos	Manès	MAN170412-1	This study	974400	935	12600		32		1.2	29																					3.28168e-05
	2017-04-12	Cilaos	Manès	MAN170412-2	This study	975300	280	11700		32				31.4144	0.183306	285.239	0.0300449	0.172653	0.00011207	0.916574	0.00018885	14.3909	0.0300449	270.848	0.0300449	313.011	0.0661713	0.188824	0.000122813	13.7912	13.898	0.120728	171.377	3.28033e-05
